# Supplementary material for: One-Pot Amination of 5-Hydroxymethylfurfural to 2,5-Bis(aminomethyl)furan over NiZnAl Catalysts
Source: Molecules. 2026 May 10;31(10):1600. doi: 10.3390/molecules31101600 (PMC13209339; doi:10.3390/molecules31101600)
Supplement: Supplementary file 1 [file molecules-31-01600-s001.zip]

Archive with 1 entries (1 files):
- molecules-4253916-supplementary.pdf
